# Supplementary material for: Inhibitory effects of compounds from the roots of Potentilla longifolia on lipid accumulation
Source: PLoS One. 2020 Sep 9;15(9):e0238917. doi: 10.1371/journal.pone.0238917 (PMC7480838; doi:10.1371/journal.pone.0238917)
Supplement: S1 Data — (XLSX) [file pone.0238917.s002.xlsx]

## Sheet: cell viability
C1						C2						C3						C4
	CON	20	40	80			CON	20	40	80			CON	20	40	80			CON	20	40	80
	0.9768	0.8228	0.8756	0.8404			1.0346	1.0089	0.798	1.0773			1.0451	0.9904	0.9673	0.8752			1.1544	1.092	1.131	0.585
	0.8536	1.0428	0.9064	0.9064			0.8493	0.855	0.7752	0.7866			0.8579	0.8723	0.9357	1.0105			1.0374	1.131	1.053	0.6123
	0.8272	0.8536	0.9328	0.8096			1.1229	0.8978	1.1514	0.7895			0.7946	0.8551	0.8148	0.8982			1.0647	0.936	0.8658	0.5616
	0.99					mean	1.00227	0.920567	0.9082	0.884467		mean	0.8992	0.905933	0.905933	0.927967			1.0569
	0.902					SE	0.0806	0.0459	0.1218	0.0964		SE	0.0752	0.0425	0.0465	0.0418			0.9555
	0.8536																		1.1193
mean	0.900533	0.9064	0.904933	0.852133															1.0062
SE	0.0281	0.0688	0.0165	0.0286															0.9399
																		mean	1.04179	1.053	1.0166	0.5863
																		SE	0.0262	0.0596	0.0787	0.0147
C5						C6						C7						C8						C9
	CON	20	40	80			CON	20	40	80			CON	20	40	80			CON	20	40	80			CON	20	40	80
	0.937	1.025	1.029	1.1652			1.1396	1.0018	1.1109	0.864			1.0208	1.0086	0.9054	0.875			1.1414	1.219	1.0753	1.0983			1.1812	1.0775	1.0375	1.0375
	1.025	0.9289	1.0411	0.993			1.042	0.9703	0.8813	0.5713			1.0755	0.9844	1.033	0.9297			1.0436	0.8683	0.9028	0.9085			1.0615	1.1174	1.0854	1.0974
	1.029	1.033	0.9209	0.8168			0.9703	1.0105	0.9215	0.9674			1.0452	1.0513	1.0999	1.1363			0.9718	0.8683	0.8855	0.8654			1.0895	1.0895	1.1533	1.0735
mean	0.997	0.9956	0.997	0.9917			0.9071						1.0877						0.9085						1.0815
SE	0.03	0.0334	0.0382	0.1006			0.9301						1.0208						0.9315						0.9777
						mean	0.9978	0.9942	0.9712	0.8009		mean	1.05	1.01477	1.01277	0.980333		mean	0.99936	0.9852	0.954533	0.9574			1.1453
						SE	0.0422	0.0122	0.0708	0.1186		SE	0.0138	0.0195	0.057	0.0796		SE	0.0423	0.1169	0.0606	0.0715			1.0295
																									0.9617
																								mean	1.06599	1.0948	1.09207	1.06947
																								SE	0.0268	0.0118	0.0336	0.0174

## Sheet: OD540
OD540
		Con	DM	C1	C2	C3	C4	C5	C6	C7	C8	C9	PIO
		0.2211	0.8992	0.6358	0.7471	0.871	0.7577	0.8985	0.4944	0.852	0.7849	0.468	0.887
		0.2454	0.8605	0.623	0.7777	0.865	0.836	0.9039	0.508	0.858	0.7872	0.481	0.9196
		0.2686	0.8463	0.6231	0.7896	0.8793	0.9112	0.9163	0.51	0.872	0.8086	0.4931	0.9719
	mean	0.245033	0.868667	0.6273	0.771467	0.871767	0.834967	0.906233	0.504133	0.860667	0.793567	0.4807	0.926167
		0.902327	3.66971	2.59475	3.04898	3.55462	3.09224	3.66685	2.01769	3.47708	3.20324	1.90995	3.61992
		1.0015	3.51177	2.54251	3.17386	3.53014	3.41179	3.68889	2.07319	3.50157	3.21263	1.963	3.75296
		1.09618	3.45382	2.54292	3.22242	3.5885	3.71868	3.7395	2.08135	3.5587	3.29996	2.01238	3.9664
	mean	1	3.5451	2.56006	3.14842	3.55775	3.40757	3.69841	2.05741	3.51245	3.23861	1.96178	3.77976
	SE	0.056	0.0645	0.0173	0.0517	0.0169	0.1809	0.0215	0.02	0.0242	0.0308	0.0296	0.1009

## Sheet: triglyceride
Triglyceride
		Con	dm	C1	C2	C3	C4	C5	C6	C7	C8	C9	PIO
		0.0388	0.1746	0.1778	0.123	0.1626	0.1579	0.1596	0.1149	0.1665	0.1583	0.1114	0.1812
		0.0404	0.1766	0.1744	0.1243	0.1644	0.161	0.1662	0.1108	0.1632	0.1554	0.1074	0.1834
		0.0431	0.1797	0.1733	0.127	0.1672	0.1629	0.1671	0.1108	0.1622	0.1536	0.1032	0.1865
	mean	0.0407667	0.176967	0.175167	0.124767	0.164733	0.1606	0.1643	0.112167	0.163967	0.155767	0.107333	0.1837
		0.951757	4.28291	4.3614	3.01717	3.98855	3.87326	3.91496	2.81848	4.08422	3.88307	2.73262	4.4448
		0.991005	4.33197	4.278	3.04906	4.0327	3.9493	4.07686	2.7179	4.00327	3.81193	2.6345	4.49877
		1.05724	4.40801	4.25102	3.11529	4.10139	3.99591	4.09893	2.7179	3.97874	3.76778	2.53148	4.57481
	mean	0.999999	4.34096	4.29681	3.0605	4.04088	3.93949	4.03025	2.75143	4.02207	3.82093	2.63287	4.50613
	SE	0.0308	0.0364	0.0332	0.0289	0.0328	0.0357	0.058	0.0335	0.0319	0.0336	0.0581	0.0377
